# Supplementary material for: A Nine-Strain Bacterial Consortium Improves Portal Hypertension and Insulin Signaling and Delays NAFLD Progression In Vivo
Source: Biomedicines. 2022 May 20;10(5):1191. doi: 10.3390/biomedicines10051191 (PMC9175091; doi:10.3390/biomedicines10051191)
Supplement: Supplementary file 1 [file biomedicines-10-01191-s001.zip]

Archive with 1 entries (1 files):
- Pinheiro et al_Supplementary Materials.pdf
